# Supplementary material for: Heteronuclear Complexes with Promising Anticancer Activity against Colon Cancer
Source: Biomedicines. 2024 Aug 5;12(8):1763. doi: 10.3390/biomedicines12081763 (PMC11351612; doi:10.3390/biomedicines12081763)
Supplement: Supplementary file 1 [file biomedicines-12-01763-s001.zip]

Archive with 1 entries (1 files):
- biomedicines-3126041-supplementary.pdf
